# Supplementary material for: Stability of Selected Phenolic Acids Under Simulated and Real Extraction Conditions from Plants
Source: Molecules. 2024 Dec 12;29(24):5861. doi: 10.3390/molecules29245861 (PMC11677208; doi:10.3390/molecules29245861)
Supplement: Supplementary file 1 [file molecules-29-05861-s001.zip]

Archive with 1 entries (1 files):
- molecules-3317565-supplementary.pdf
